# Supplementary material for: Progressive Vascular Abnormalities in the Aging 3xTg-AD Mouse Model of Alzheimer’s Disease
Source: Biomedicines. 2022 Aug 13;10(8):1967. doi: 10.3390/biomedicines10081967 (PMC9405684; doi:10.3390/biomedicines10081967)
Supplement: Supplementary file 1 [file biomedicines-10-01967-s001.zip]

Archive with 1 entries (1 files):
- biomedicines-1805333-Supplementary File S1.txt
