# Supplementary material for: Progressive Vascular Abnormalities in the Aging 3xTg-AD Mouse Model of Alzheimer’s Disease
Source: Biomedicines. 2022 Aug 13;10(8):1967. doi: 10.3390/biomedicines10081967 (PMC9405684; doi:10.3390/biomedicines10081967)
Supplement: Supplementary file 1 [file biomedicines-10-01967-s001.zip › biomedicines-1805333-Supplementary File S1.txt]

run("8-bit");
run("Smooth (3D)", "method=Gaussian sigma=1.000 use");
setAutoThreshold("Default dark");
//run("Threshold...");
run("Convert to Mask");
selectWindow("Smoothed");
run("Skeletonize (2D/3D)");
run("Analyze Skeleton (2D/3D)", "prune=none show display");
